# Supplementary material for: Aspergillus Sensitization and Allergic Bronchopulmonary Aspergillosis in Asthmatic Children: A Systematic Review and Meta-Analysis
Source: Diagnostics (Basel). 2023 Mar 1;13(5):922. doi: 10.3390/diagnostics13050922 (PMC10001349; doi:10.3390/diagnostics13050922)
Supplement: Supplementary file 1 [file diagnostics-13-00922-s001.zip]

Archive with 1 entries (1 files):
- diagnostics-2178465-supplementary.pdf
